# Supplementary material for: Mortality among People with Epilepsy: A Retrospective Nationwide Analysis from 2016 to 2019
Source: Int J Environ Res Public Health. 2021 Oct 7;18(19):10512. doi: 10.3390/ijerph181910512 (PMC8508525; doi:10.3390/ijerph181910512)
Supplement: Supplementary file 1 [file ijerph-18-10512-s001.zip]

Archive with 1 entries (1 files):
- ijerph-1392786-supplementary.pdf
